# Supplementary material for: LncRNA MIR205HG accelerates cell proliferation, migration and invasion in hepatoblastoma through the activation of MAPK signaling pathway and PI3K/AKT signaling pathway
Source: Biol Direct. 2022 Jan 7;17:2. doi: 10.1186/s13062-021-00309-3 (PMC8740508; doi:10.1186/s13062-021-00309-3)
Supplement: Supplementary file 1 — Additional file 1. Untrimmed whole western blots for Figure 4B. [file 13062_2021_309_MOESM1_ESM.xlsx]

## Sheet: Sheet1
miRNA	Tumor cell/Normal cell
miR-5581-3p	1.28
miR-512-3p	0.75
miR-514a-5p	0.14
miR-516b-5p	0.67
miR-574-5p	0.56
miR-122-5p	0.89
miR-6823-3p	2.01
miR-2114-3p	1.52
miR-299-3p	0.64
miR-4770	0.94
miR-143-3p	0.59
miR-6088	1.62
